# Supplementary material for: ChronoRoot: High-throughput phenotyping by deep segmentation networks reveals novel temporal parameters of plant root system architecture
Source: Gigascience. 2021 Jul 20;10(7):giab052. doi: 10.1093/gigascience/giab052 (PMC8290196; doi:10.1093/gigascience/giab052)
Supplement: giab052_Supplemental_Files [file giab052_supplemental_files.zip]

Archive with 2 entries (2 files):
- ChronoRoot_Supplementary.pdf
- Video Abstract.mp4
